# Supplementary material for: Genetic variation and phylogeography of the Triatoma dimidiata complex evidence a potential center of origin and recent divergence of haplogroups having differential Trypanosoma cruzi and DTU infections
Source: PLoS Negl Trop Dis. 2019 Jan 28;13(1):e0007044. doi: 10.1371/journal.pntd.0007044 (PMC6366694; doi:10.1371/journal.pntd.0007044)
Supplement: S1 Table — (XLSX) [file pntd.0007044.s001.xlsx]

## Sheet: supplementary table S1
Map No.	State, Municipality, locality	Habitat	Date	ID	ND4 amplification	Haplogroup	Haplotype code ND4A	Genbank no.	Haplotype code ND4B (S1 File)	Haplotype code ND4A+ND4B
1	Yucatán, Conkal, Conkal	Domestic	2006-07-02	MxYuc1_Conk	ND4A/ND4B	1	H9	MH410763	H2	H5
1	Yucatán, Conkal, Conkal	Domestic	2006-07-02	MxYuc2_Conk	ND4A/ND4B	1	H23	MH410777	H4	H13
2	Yucatán, Hunucmá, Hunucmá	Domestic	2013-04-19	MxYuc1_Hun	ND4A	1	H12	MH410766	-	-
2	Yucatán, Hunucmá, Hunucmá	Domestic	2013-04-19	MxYuc4_Hun	ND4A	1	H12	MH410766	-	-
3	Yucatán, Hunucmá, San Miguel Yaxché	Domestic	2013-04-19	MxYuc1_Yaxc	ND4A/ND4B	1	H13	MH410767	H4	H9
3	Yucatán, Hunucmá, San Miguel Yaxché	Domestic	2013-04-19	MxYuc2_Yaxc	ND4B	1	-	-	H1	-
3	Yucatán, Hunucmá, San Miguel Yaxché	Domestic	2013-04-19	MxYuc3_Yaxc	ND4A/ND4B	1	H14	MH410768	H1	H2
3	Yucatán, Hunucmá, San Miguel Yaxché	Domestic	2013-04-19	MxYuc5_Yaxc	ND4A	1	H12	MH410766	-	-
3	Yucatán, Hunucmá, San Miguel Yaxché	Domestic	2013-04-19	MxYuc6_Yaxc	ND4A	1	H10	MH410764	-	-
4	Yucatán, Hunucmá, Hunkanab	Domestic	2013-06-12	MxYuc2_Hunc	ND4A/ND4B	1	H12	MH410766	H1	H1
4	Yucatán, Hunucmá, Hunkanab	Domestic	2013-05-22	MxYuc3_Hunc	ND4A/ND4B	1	H12	MH410766	H1	H1
4	Yucatán, Hunucmá, Hunkanab	Domestic	2013-05-20	MxYuc6_Hunc	ND4A/ND4B	1	H5	MH410759	H4	H11
4	Yucatán, Hunucmá, Hunkanab	Domestic	2013-05-20	MxYuc7_Hunc	ND4A/ND4B	1	H16	MH410770	H4	H10
4	Yucatán, Hunucmá, Hunkanab	Domestic	2013-07-26	MxYuc9_Hunc	ND4A/ND4B	1	H12	MH410766	H3	H6
4	Yucatán, Hunucmá, Hunkanab	Domestic	2013-07-26	MxYuc10_Hunc	ND4A	1	H17	MH410771	-	-
4	Yucatán, Hunucmá, Hunkanab	Domestic	2013-06-12	MxYuc11_Hunc	ND4A/ND4B	1	H12	MH410766	H1	H1
4	Yucatán, Hunucmá, Hunkanab	Domestic	2013-06-12	MxYuc12_Hunc	ND4A	1	H18	MH410772	-	-
4	Yucatán, Hunucmá, Hunkanab	Domestic	2012-06-03	MxYuc13_Hunc	ND4A/ND4B	1	H19	MH410773	H1	H8
4	Yucatán, Hunucmá, Hunkanab	Domestic	2012-06-03	MxYuc14_Hunc	ND4A/ND4B	1	H12	MH410766	H6	H15
4	Yucatán, Hunucmá, Hunkanab	Domestic	2013-07-23	MxYuc15_Hunc	ND4A	1	H24	MH410778	-	-
4	Yucatán, Hunucmá, Hunkanab	Domestic	2013-07-23	MxYuc16_Hunc	ND4A/ND4B	1	H25	MH410779	H1	H4
4	Yucatán, Hunucmá, Hunkanab	Domestic	2013-07-12	MxYuc17_Hunc	ND4A	1	H20	MH410774	-	-
4	Yucatán, Hunucmá, Hunkanab	Domestic	2013-07-12	MxYuc18_Hunc	ND4A	1	H21	MH410775	-	-
4	Yucatán, Hunucmá, Hunkanab	Domestic	2013-07-12	MxYuc19_Hunc	ND4A/ND4B	1	H7	MH410761	H4	H14
4	Yucatán, Hunucmá, Hunkanab	Domestic	2013-06-14	MxYuc20_Hunc	ND4A	1	H22	MH410776	-	-
5	Yucatán, Oxkutzcab, Ex Hacienda Tabi	Ecotone	2005-06-11	MxYuc2_0x	ND4A/ND4B	1	H1	MH410755	H5	H12
5	Yucatán, Oxkutzcab, Ex Hacienda Tabi	Ecotone	2005-06-11	MxYuc4_0x	ND4A/ND4B	1	H2	MH410756	H5	H16
6	Yucatán, Seyé, Seyé	Domestic	2006-03-20	MxYuc4_Sy	ND4A	1	H3	MH410757	-	-
7	Yucatán, Kantunil, Kantunil	Domestic	2013-04-19	MxYuc6_Kak	ND4A/ND4B	1	H11	MH410765	H1	H7
8	Campeche, Champotón, Champotón	Domestic	2011-03-01	MxCam1_Cacha	ND4A	1	H6	MH410760	-	-
9	Campeche, Calakmul, Zoh-Laguna	Domestic	2010-06-15	MxCam5_ZL	ND4A/ND4B	2	H39	MH410793	H20	H35
9	Campeche, Calakmul, Zoh-Laguna	Domestic	2010-06-15	MxCam6b_ZL	ND4A/ND4B	2	H40	MH410794	H12	H37
9	Campeche, Calakmul, Zoh-Laguna	Domestic	2010-06-15	MxCam7a_ZL	ND4A/ND4B	1	H15	MH410769	H1	H3
9	Campeche, Calakmul, Zoh-Laguna	Domestic	2010-07-08	MxCam9_ZL	ND4A/ND4B	2	H41	MH410795	H20	H36
9	Campeche, Calakmul, Zoh-Laguna	Ecotone	2010-07-13	MxCam11_ZL	ND4A	1	H12	MH410766	-	-
9	Campeche, Calakmul, Zoh-Laguna	Domestic	2010-07-15	MxCam12_ZL	ND4A/ND4B	1	H4	MH410758	H7	H17
9	Campeche, Calakmul, Zoh-Laguna	Ecotone	2010-07-17	MxCam15_ZL	ND4A/ND4B	1	H12	MH410766	H1	H1
9	Campeche, Calakmul, Zoh-Laguna	Ecotone	2010-07-22	MxCam17a_ZL	ND4A/ND4B	1	H4	MH410759	H7	H17
9	Campeche, Calakmul, Zoh-Laguna	Ecotone	2010-07-23	MxCam18_ZL	ND4A/ND4B	1	H8	MH410762	H1	H18
9	Campeche, Calakmul, Zoh-Laguna	Domestic	2010-08-10	MxCam27_ZL	ND4A	1	H12	MH410766	-	-
9	Campeche, Calakmul, Zoh-Laguna	Domestic	2011-02-28	MxCam32_ZL	ND4A/ND4B	2	H42	MH410796	H12	H38
9	Campeche, Calakmul, Zoh-Laguna	Ecotone	2011-03-08	MxCam35_ZL	ND4B	1	-	-	H7	-
10	Chiapas, Palenque, Zona arqueológica	Zona arqueológica	2010-04-13	MxCh02_Pal	ND4A/ND4B	1	H26	MH410780	H8	H19
10	Chiapas, Palenque, Zona arqueológica	Zona arqueológica	2010-04-13	MxCh07_Pal	ND4B	1	-	-	H8	-
10	Chiapas, Palenque, Zona arqueológica	Zona arqueológica	2010-04-13	MxCh14_Pal	ND4B	1	-	-	H9	-
10	Chiapas, Palenque, Zona arqueológica	Zona arqueológica	2010-04-17	MxCh21_Pal	ND4B	1	-	-	H8	-
11	Chiapas, Berriozábal, Benito Juarez	Domestic	2009-04-27	MxCh137_BJ	ND4A	1	H27	MH410781	-	-
12	Chiapas, Berriozábal, El Sabinito	Domestic	2009-03-24	MxCh5_SA	ND4A	1	H28	MH410782	-	-
13	Chiapas, Berriozábal, Santa Teresa	Domestic	2009-05-09	MxCh115a_ST	ND4A/ND4B	2	H31	MH410785	H16	H29
13	Chiapas, Berriozábal, Santa Teresa	Domestic	2009-05-09	MxCh115c_ST	ND4A/ND4B	2	H31	MH410785	H11	H21
13	Chiapas, Berriozábal, Santa Teresa	Domestic	2009-05-25	MxCh122a_ST	ND4A/ND4B	2	H31	MH410785	H18	H33
13	Chiapas, Berriozábal, Santa Teresa	Domestic	2009-05-25	MxCh122b_ST	ND4A/ND4B	2	H31	MH410785	H17	H30
13	Chiapas, Berriozábal, Santa Teresa	Domestic	2009-05-25	MxCh122c_ST	ND4A/ND4B	2	H37	MH410791	H11	H31
13	Chiapas, Berriozábal, Santa Teresa	Domestic	2009-05-25	MxCh122d_ST	ND4A/ND4B	2	H38	MH410792	H11	H32
14	Chiapas, Berriozábal, Nuevo Montecristo	Domestic	2009-03-14	MxCh4_MC	ND4B	2	-	-	H12	-
14	Chiapas, Berriozábal, Nuevo Montecristo	Domestic	2009-03-27	MxCh9_MC	ND4B	3	-	-	H32	-
14	Chiapas, Berriozábal, Nuevo Montecristo	Domestic	2009-03-13	MxCh23_MC	ND4A/ND4B	2	H34	MH410788	H11	H24
14	Chiapas, Berriozábal, Nuevo Montecristo	Domestic	2009-03-12	MxCh24_MC	ND4A/ND4B	2	H35	MH410789	H11	H25
14	Chiapas, Berriozábal, Nuevo Montecristo	Domestic	2009-03-25	MxCh25_MC	ND4A/ND4B	2	H31	MH410785	H11	H21
14	Chiapas, Berriozábal, Nuevo Montecristo	Domestic	2009-03-09	MxCh27a_MC	ND4A/ND4B	2	H33	MH410787	H11	H26
14	Chiapas, Berriozábal, Nuevo Montecristo	Domestic	2009-03-25	MxCh29b_MC	ND4A/ND4B	2	H36	MH410790	H11	H27
14	Chiapas, Berriozábal, Nuevo Montecristo	Domestic	2009-05-12	MxCh118a_MC	ND4B	2	-	-	H11	-
14	Chiapas, Berriozábal, Nuevo Montecristo	Domestic	2009-04-22	MxCh119a_MC	ND4B	2	-	-	H13	-
14	Chiapas, Berriozábal, Nuevo Montecristo	Domestic	2009-05-25	MxCh144a_MC	ND4A/ND4B	2	H31	MH410785	H11	H21
14	Chiapas, Berriozábal, Nuevo Montecristo	Domestic	2009-05-25	MxCh144b_MC	ND4A/ND4B	2	H31	MH410785	H11	H21
14	Chiapas, Berriozábal, Nuevo Montecristo	Domestic	2009-05-25	MxCh144e_MC	ND4A/ND4B	2	H31	MH410785	H11	H21
14	Chiapas, Berriozábal, Nuevo Montecristo	Domestic	2009-05-25	MxCh144f_MC	ND4A	2	H31	MH410785	-	-
14	Chiapas, Berriozábal, Nuevo Montecristo	Domestic	2009-04-17	MxCh211a_MC	ND4B	2	-	-	H14	-
14	Chiapas, Berriozábal, Nuevo Montecristo	Domestic	2009-09-20	MxCh249_MC	ND4A/ND4B	2	H31	MH410785	H11	H21
14	Chiapas, Berriozábal, Nuevo Montecristo	Domestic	2010-03-09	MxCh251_MC	ND4A	2	H31	MH410785	-	-
14	Chiapas, Berriozábal, Nuevo Montecristo	Domestic	2010-03-27	MxCh261_MC	ND4A	2	H36	MH410790	-	-
15	Chiapas, Berriozábal, Ignacio Zaragoza	Domestic	2009-05-17	MxCh97a_IZ	ND4B	2	-	-	H10	-
15	Chiapas, Berriozábal, Ignacio Zaragoza	Domestic	2009-05-17	Mxch99_IZ	ND4B	2	-	-	H11	-
15	Chiapas, Berriozábal, Ignacio Zaragoza	Domestic	2009-05-17	MxCh121_IZ	ND4A/ND4B	2	H30	MH410784	H10	H22
15	Chiapas, Berriozábal, Ignacio Zaragoza	Domestic	2009-06-01	MxCh139_IZ	ND4B	2	-	-	H12	-
15	Chiapas, Berriozábal, Ignacio Zaragoza	Domestic	2009-06-02	MxCh140_IZ	ND4A/ND4B	2	H31	MH410785	H11	H21
15	Chiapas, Berriozábal, Ignacio Zaragoza	Domestic	2009-06-12	MxCh146_IZ	ND4A/ND4B	3	H56	MH410810	H32	H51
15	Chiapas, Berriozábal, Ignacio Zaragoza	Domestic	2009-06-29	MxCh187_IZ	ND4A/ND4B	3	H56	MH410810	H32	H51
15	Chiapas, Berriozábal, Ignacio Zaragoza	Domestic	2009-07-08	MxCh200b_IZ	ND4A	2	H31	MH410785	-	-
15	Chiapas, Berriozábal, Ignacio Zaragoza	Domestic	2009-04-23	MxCh212_IZ	ND4A	1	H27	MH410781	-	-
15	Chiapas, Berriozabal, Ignacio Zaragoza	Domestic	2009-07-12	MxCh213_IZ	ND4B	2	-	-	H11	-
15	Chiapas, Berriozábal, Ignacio Zaragoza	Domestic	2009-07-14	MxCh221c_IZ	ND4B	3	-	-	H32	-
15	Chiapas, Berriozábal, Ignacio Zaragoza	Domestic	2009-07-20	MxCh222_IZ	ND4B	3	-	-	H32	-
15	Chiapas, Berriozábal, Ignacio Zaragoza	Domestic	2009-07-13	MxCh226_IZ	ND4B	2	-	-	H10	-
15	Chiapas, Berriozábal, Ignacio Zaragoza	Domestic	2009-07-15	MxCh227_IZ	ND4B	3	-	-	H32	-
15	Chiapas, Berriozábal, Ignacio Zaragoza	Domestic	2009-07-24	MxCh235b_IZ	ND4B	3	-	-	H32	-
15	Chiapas, Berriozábal, Ignacio Zaragoza	Domestic	2009-08-25	MxCh241_IZ	ND4B	2	-	-	H11	-
16	Chiapas, Berriozábal, Nuevo Chacacal	Domestic	2009-05-15	MxCh132_NC	ND4A/ND4B	2	H32	MH410786	H12	H23
17	Chiapas, Berriozábal, Nuevo Progreso	Domestic	2009-04-06	MxCh16b_NP	ND4A/ND4B	3	H56	MH410810	H32	H51
17	Chiapas, Berriozábal, Nuevo Progreso	Domestic	2009-04-06	MxCh16d_NP	ND4A/ND4B	3	H56	MH410810	H32	H51
17	Chiapas, Berriozábal, Nuevo Progreso	Domestic	2009-05-19	MxCh125_NP	ND4B	3	-	-	H33	-
17	Chiapas, Berriozábal, Nuevo Progreso	Domestic	2009-04-30	MxCh126_NP	ND4B	3	-	-	H32	-
17	Chiapas, Berriozábal, Nuevo Progreso	Domestic	2009-05-27	MxCh138b_NP	ND4B	2	-	-	H10	-
17	Chiapas, Berriozábal, Nuevo Progreso	Domestic	2009-07-27	MxCh236_NP	ND4A/ND4B	3	H56	MH410810	H32	H51
18	Chiapas, Berriozábal, Cuchumbac	Domestic	2009-06-12	MxCh154a_CU	ND4A/ND4B	2	H38	MH410792	H20	H34
18	Chiapas, Berriozábal, Cuchumbac	Domestic	2009-06-19	MxCh172a_CU	ND4B	2	-	-	H11	-
18	Chiapas, Berriozábal, Cuchumbac	Domestic	2009-06-19	MxCh172b_CU	ND4A	2	H31	MH410785	-	-
19	Chiapas, Berriozábal, Vistahermosa	Domestic	2009-06-10	MxCh157_VH	ND4A/ND4B	2	H31	MH410785	H11	H21
20	Chiapas, Berriozábal, Río Blanco	Domestic	2009-06-20	MxCh171_RB	ND4B	2	-	-	H12	-
20	Chiapas, Berriozábal, Río Blanco	Domestic	2009-07-26	MxCh238_RB	ND4A/ND4B	2	H31	MH410785	H11	H21
20	Chiapas, Berriozábal, Río Blanco	Domestic	2009-08-23	MxCh242_RB	ND4A	2	H31	MH410785	-	-
20	Chiapas, Berriozábal, Río Blanco	Domestic	2009-09-09	MxCh244e_RB	ND4A/ND4B	2	H31	MH410785	H11	H21
20	Chiapas, Berriozábal, Río Blanco	Domestic	2009-09-09	MxCh244g_RB	ND4A	2	H31	MH410785	-	-
20	Chiapas, Berriozábal, Río Blanco	Domestic	2009-11-14	MxCh250a_RB	ND4A/ND4B	2	H32	MH410786	H12	H23
20	Chiapas, Berriozábal, Río Blanco	Domestic	2009-11-14	MxCh250c_RB	ND4A	2	H31	MH410785	-	-
20	Chiapas, Berriozábal, Río Blanco	Domestic	2010-03-23	MxCh257_8_RB	ND4A/ND4B	2	H31	MH410785	H11	H21
20	Chiapas, Berriozábal, Río Blanco	Domestic	2010-03-23	MxCh257_9_RB	ND4A/ND4B	2	H31	MH410785	H11	H21
20	Chiapas, Berriozábal, Río Blanco	Domestic	2010-03-23	MxCh257_15_RB	ND4B	2	-	-	H11	-
20	Chiapas, Berriozábal, Río Blanco	Domestic	2010-03-23	MxCh257_16_RB	ND4A/ND4B	2	H31	MH410785	H11	H21
20	Chiapas, Berriozábal, Río Blanco	Domestic	2010-03-23	MxCh257_17_RB	ND4B	2	-	-	H11	-
20	Chiapas, Berriozábal, Río Blanco	Domestic	2010-03-23	MxCh257_18_RB	ND4B	2	-	-	H11	-
20	Chiapas, Berriozábal, Río Blanco	Domestic	2010-03-23	MxCh257_19_RB	ND4B	2	-	-	H11	-
20	Chiapas, Berriozábal, Río Blanco	Domestic	2010-03-23	MxCh257_28_RB	ND4A/ND4B	2	H31	MH410785	H15	H28
20	Chiapas, Berriozábal, Río Blanco	Domestic	2010-03-23	MxCh257_33_RB	ND4A/ND4B	2	H31	MH410785	H11	H21
20	Chiapas, Berriozábal, Río Blanco	Domestic	2010-03-23	MxCh257_35_RB	ND4B	2	-	-	H11	-
20	Chiapas, Berriozábal, Río Blanco	Domestic	2010-03-27	MxCh259A_RB	ND4B	2	-	-	H11	-
20	Chiapas, Berriozábal, Río Blanco	Domestic	2010-03-27	MxCh259b_RB	ND4B	2	-	-	H11	-
20	Chiapas, Berriozábal, Río Blanco	Domestic	2010-03-27	MxCh259f_RB	ND4B	2	-	-	H11	-
20	Chiapas, Berriozábal, Río Blanco	Domestic	2010-03-27	MxCh259g_RB	ND4B	2	-	-	H11	-
20	Chiapas, Berriozábal, Río Blanco	Domestic	2012-02-20	MxCh263b_RB	ND4A/ND4B	2	H31	MH410785	H11	H21
20	Chiapas, Berriozábal, Río Blanco	Domestic	2012-02-20	MxCh263c_RB	ND4B	2	-	-	H11	-
20	Chiapas, Berriozábal, Río Blanco	Domestic	2012-02-20	MxCh263d_RB	ND4B	2	-	-	H11	-
20	Chiapas, Berriozábal, Río Blanco	Domestic	2012-02-20	MxCh263f_RB	ND4A/ND4B	2	H31	MH410785	H11	H21
20	Chiapas, Berriozábal, Río Blanco	Domestic	2012-02-20	MxCh263g_RB	ND4B	2	-	-	H11	-
20	Chiapas, Berriozábal, Río Blanco	Domestic	2012-02-20	MxCh263h_RB	ND4B	2	-	-	H11	-
21	Chiapas, Berriozábal, Efraín A. Gutierrez	Domestic	2009-05-25	MxCh142e_EG	ND4B	2	-	-	H19	-
21	Chiapas, Berriozábal, Efraín A. Gutierrez	Domestic	2009-05-25	MxCh142g_EG	ND4B	2	-	-	H11	-
21	Chiapas, Berriozábal, Efraín A. Gutierrez	Domestic	2009-05-25	MxCh142i_EG	ND4B	2	-	-	H18	-
21	Chiapas, Berriozábal, Efraín A. Gutierrez	Domestic	2009-07-15	MxCh228a_EG	ND4B	2	-	-	H18	-
21	Chiapas, Berriozábal, Efraín A. Gutierrez	Domestic	2009-07-15	MxCh228b_EG	ND4A/ND4B	2	H31	MH410785	H18	H33
21	Chiapas, Berriozábal, Efraín A. Gutierrez	Domestic	2009-07-15	MxCh228c_EG	ND4A	2	H31	MH410785	-	-
21	Chiapas, Berriozábal, Efraín A. Gutierrez	Domestic	2009-07-15	MxCh228d_EG	ND4B	2	-	-	H18	-
21	Chiapas, Berriozábal, Efraín A. Gutierrez	Domestic	2009-07-15	MxCh228f_EG	ND4A	2	H31	MH410785	-	-
21	Chiapas, Berriozábal, Efraín A. Gutierrez	Domestic	2009-07-15	MxCh230a_EG	ND4B	2	-	-	H18	-
21	Chiapas, Berriozábal, Efraín A. Gutierrez	Domestic	2009-07-15	MxCh233_EG	ND4A/ND4B	2	H31	MH410785	H11	H21
22	Chiapas, Berriozábal, Buenavista	Domestic	2009-04-10	MxCh85_BV	ND4A/ND4B	2	H29	MH410783	H10	H20
23	Chiapas, Berriozábal, Berriozábal	Domestic	2009-02-10	MxCh2_BE	ND4B	2	-	-	H10	-
23	Chiapas, Berriozábal, Berriozábal	Domestic	2009-02-10	MxCh3_BE	ND4B	3	-	-	H32	-
24	Chiapas, Motozintla, Nuevo Horizonte	Domestic	2008-02-01	MxCh1_Hor	ND4A/ND4B	3	H55	MH410809	H28	H49
25	Chiapas, Tuzantán, Manacal	Domestic	2008-12-28	MxCh1_Man	ND4A/ND4B	3	H51	MH410805	H28	H48
25	Chiapas, Tuzantán, Manacal	Domestic	2008-12-28	MxCh2_Man	ND4A/ND4B	3	H51	MH410805	H28	H48
25	Chiapas, Tuzantán, Manacal	Domestic	2008-12-28	MxCh3_Man	ND4A/ND4B	3	H52	MH410806	H31	H50
26	Chiapas, Tapachula, Tapachula	Domestic	2013-02-20	MxCh1040_Tap	ND4B	3	-	-	H30	-
26	Chiapas, Tapachula, Tapachula	Domestic	2013-02-20	MxCh1042_Tap	ND4A/ND4B	3	H53	MH410807	H28	H46
26	Chiapas, Tapachula, Tapachula	Domestic	2013-02-20	MxCh1044_Tap	ND4B	3	-	-	H30	-
26	Chiapas, Tapachula, Tapachula	Domestic	2013-02-20	MxCh1048_Tap	ND4A/ND4B	3	H54	MH410808	H29	H47
27	Chiapas, Frontera Hidalgo, Frontera Hidalgo	Domestic	2013-02-20	MxCh1049_FH	ND4B	3	-	-	H30	-
28	Oaxaca, Rancheria el mapache, Nopala	Domestic	2004-09-01	MxOx3_Nop	ND4B	2	-	-	H25	-
29	Oaxaca, San Juan Viejo, Municipio San Juan Guichicovi	Domestic	2008-06-01	MxOx2_SJG	ND4B	2	-	-	H26	-
30	Oaxaca, Villa de Tututepec, Playa Vieja	Domestic	2005-06-06	MxOx2_Plv	ND4A/ND4B	2	H44	MH410798	H27	H45
30	Oaxaca, Villa de Tututepec, Playa Vieja	Domestic	2005-06-06	MxOx3_Plv	ND4A/ND4B	2	H45	MH410799	H27	H44
30	Oaxaca, Villa de Tututepec, Playa Vieja	Domestic	2005-06-06	MxOx4_Plv	ND4A/ND4B	2	H46	MH410800	H24	H43
30	Oaxaca, Villa de Tututepec, Playa Vieja	Domestic	2005-06-06	MxOx5_Plv	ND4B	2	-	-	H24	-
31	Oaxaca, San Juan Mazatlan, Los Valles	Domestic	2010-03-06	MxOx33_Valles	ND4B	2	-	-	H23	-
31	Oaxaca, San Juan Mazatlan, Los Valles	Domestic	2010-03-06	MxOx38_Valles	ND4A	2	H50	MH410804	-	-
31	Oaxaca, San Juan Mazatlan, Los Valles	Domestic	2010-03-06	MxOx40_Valles	ND4B	2	-	-	H20	-
31	Oaxaca, San Juan Mazatlan, Los Valles	Domestic	2010-03-06	MxOx60_Valles	ND4A	2	H50	MH410804	-	-
31	Oaxaca, San Juan Mazatlan, Los Valles	Domestic	2010-03-08	MxOx61_Valles	ND4B	2	-	-	H20	-
32	Veracruz, Ixhuatlán de Madero, Cuahueloco	Domestic	2002-02-27	MxVer1_Cua	ND4B	2	-	-	H20	-
32	Veracruz, Ixhuatlán de Madero, Cuahueloco	Domestic	2002-02-27	MxVer2_Cua	ND4B	2	-	-	H20	-
32	Veracruz, Ixhuatlán de Madero, Cuahueloco	Domestic	2002-02-27	MxVer3_Cua	ND4B	2	-	-	H12	-
33	Veracruz, Ixhuatlán de Madero, Marcialta	Domestic	2002-02-27	MxVer1_Mar	ND4B	2	-	-	H20	-
34	Veracruz, Tepetlán, Temalcahuite	Domestic	2002-02-27	MxVer1_Tem	ND4B	2	-	-	H20	-
34	Veracruz, Tepetlán, Temalcahuite	Domestic	2002-02-27	MxVer2_Tem	ND4B	2	-	-	H20	-
34	Veracruz, Tepetlán, Temalcahuite	Domestic	2002-02-27	MxVer3_Tem	ND4B	2	-	-	H20	-
34	Veracruz, Tepetlán, Temalcahuite	Domestic	2002-02-27	MxVer4_Tem	ND4B	2	-	-	H20	-
34	Veracruz, Tepetlán, Temalcahuite	Domestic	2002-02-27	MxVer5_Tem	ND4B	2	-	-	H20	-
35	Veracruz, Actopan, Actopan	Domestic	2002-02-27	MxVer2_Act	ND4B	2	-	-	H21	-
35	Veracruz, Actopan, Actopan	Domestic	2002-02-27	MxVer3_Act	ND4B	2	-	-	H12	-
35	Veracruz, Actopan, Actopan	Domestic	2002-02-27	MxVer4_Act	ND4B	2	-	-	H22	-
36	Veracruz, Ixhuatlán de Madero, Piedra Grande Chijolito	Domestic	2002-02-27	MxVer2_Pgc	ND4B	2	-	-	H12	-
36	Veracruz, Ixhuatlán de Madero, Piedra Grande Chijolito	Domestic	2002-02-27	MxVer3_Pgc	ND4B	2	-	-	H20	-
37	San Luis Potosi, Tancanhuitz, Hac Mom	Domestic	2001-08-13	MxSLP1_Hac	ND4A/ND4B	2	H47	MH410801	H20	H40
37	San Luis Potosi, Tancanhuitz, Hac Mom	Domestic	2001-08-13	MxSLP2_Hac	ND4A/ND4B	2	H43	MH410797	H20	H39
38	San Luis Potosí,Tanlajás, Ojox	Domestic	2001-08-13	MxSLP1_Ojo	ND4B	2	-	-	H20	-
38	San Luis Potosí,Tanlajás, Ojox	Domestic	2001-08-13	MxSLP2_Ojo	ND4A/ND4B	2	H48	MH410802	H20	H42
38	San Luis Potosí,Tanlajás, Ojox	Domestic	2001-08-13	MxSLP3_Ojo	ND4A/ND4B	2	H43	MH410797	H20	H39
39	San Luis Potosi, San Antonio, Lejem	Domestic	2001-03-12	MxSLP1_San	ND4A/ND4B	2	H43	MH410797	H20	H39
40	San Luis Potosi, San Antonio, Xolol	Domestic	2001-03-12	MxSLP3_Xol	ND4A/ND4B	2	H43	MH410797	H20	H39
40	San Luis Potosi, San Antonio, Xolol	Domestic	2001-08-13	MxSLP4_Xol	ND4A/ND4B	2	H49	MH410803	H20	H41
40	San Luis Potosi, San Antonio, Xolol	Domestic	2001-03-13	MxSLP5_Xol	ND4A/ND4B	2	H49	MH410803	H20	H41
	Yucatán, Yaxkukul, Rancho San Antonio					1	H59	AF454695
	Yucatán, Yaxkukul, Rancho San Antonio					1	H58	AF454698
	Yucatán, Yaxkukul, Rancho San Antonio					1	H7	AF454693
	Yucatán, Yaxkukul, Rancho San Antonio					1	H12	AF454697
	Yucatán, Carretera Paraíso-Progreso					1	H61	JN620160
	Yucatán, Yaxkukul, Rancho San Antonio					1	H57	AF454699
	Yucatán, Yaxkukul, Rancho San Antonio					1	H60	AF454694
	Chiapas, Palenque, Palenque					1	H62	JN620157
	Chiapas, Tapachula, Manacal					3	H51	JN620159
	Chiapas, Tapachula, Manacal					3	H52	JN620158
	Veracruz, Mesa de Tlanchinol					2	H65	AF454685
	Oaxaca, Cañada Atotonilco, Nopala					2	H66	JN620156
	Hidalgo, Acomul					2	H43	AF454686
	Hidalgo, Canali					2	H67	JN620155
	Guatemala, Petén, Yaxhá					1	H63	JN620161
	Guatemala, Petén, Yaxhá					1	H64	JN620162
	Guatemala, Alta Verapaz, Lanquin					3	H94	JN620163
	Guatemala, Alta Verapaz, Lanquin					3	H95	JN620164
	Guatemala, Alta Verapaz, Tucurú					3	H96	JN620165
	Guatemala, Alta Verapaz, Tucurú					3	H97	JN620166
	Guatemala, Alta Verapaz, San Marcos Lachua					3	H88	AF454692
	Guatemala, Alta Verapaz, San Marcos Lachua					3	H98	JN620168
	Guatemala, Alta Verapaz, San Marcos Lachua					3	H78	JN620169
	El Salvador, El Farito					3	H101	JN620173
	Panama, Veraguas, Santa Fe, El Macho					3	H103	JN620175
	Honduras, Carrizalón					3	H99	JN620171
	Honduras, Tegucigalpa, Barrio El Bosque					3	H89	AF454691
	Honduras, Tegucigalpa, Barrio El Bosque					3	H93	AF454687
	Honduras, Tegucigalpa, Barrio El Bosque					3	H100	JN620172
	Honduras, Tegucigalpa, Colonia San Miguel					3	H90	AF454690
	Honduras, Tegucigalpa, Colonia San Miguel					3	H91	AF454689
	Honduras, Yoro, Yorito, Los Planes					3	H92	AF454688
	Costa Rica, San Jose					3	H102	JN620174
	Ecuador, Manabi, El Cade					3	H104	JN620177
	Colombia, Cesar					3	H82	GQ202167
	Colombia, Cesar					3	H87	GQ202161
	Colombia, Cesar					3	H85	GQ202163
	Colombia, Cesar					3	H83	GQ202166
	Colombia, Cesar					3	H86	GQ202162
	Colombia, Cesar					3	H84	GQ202164
	Colombia, Santander					3	H70	GQ202188
	Colombia, Santander					3	H73	GQ202185
	Colombia, Santander					3	H74	GQ202184
	Colombia, Santander					3	H72	GQ202186
	Colombia, Santander					3	H68	GQ202190
	Colombia, Santander					3	H71	GQ202187
	Colombia, Santander					3	H76	GQ202181
	Colombia, Santander					3	H69	GQ202189
	Colombia, Santander					3	H75	GQ202183
	Colombia, Boyacá, Boavita					3	H77	JN620176
	Colombia, Guajira					3	H80	GQ202155
	Colombia, Guajira					3	H81	GQ202151
	Colombia, Guajira					3	H79	GQ202158
